# Supplementary material for: Bifunctional Single-Atom Cobalt Electrocatalysts with Dense Active Sites Prepared via a Silica Xerogel Strategy for Rechargeable Zinc–Air Batteries
Source: Nanomaterials (Basel). 2022 Jan 24;12(3):381. doi: 10.3390/nano12030381 (PMC8840332; doi:10.3390/nano12030381)
Supplement: Supplementary file 1 [file nanomaterials-12-00381-s001.zip]

Archive with 1 entries (1 files):
- nanomaterials-1534951-supplementary.pdf
